# Supplementary material for: Electrospun Coaxial Fibers to Optimize the Release of Poorly Water-Soluble Drug
Source: Polymers (Basel). 2022 Jan 24;14(3):469. doi: 10.3390/polym14030469 (PMC8839822; doi:10.3390/polym14030469)
Supplement: Supplementary file 1 [file polymers-14-00469-s001.zip]

Archive with 1 entries (1 files):
- polymers-1564015-supplementary.pdf
